# Supplementary material for: The temperature dependence of amino acid hydrophobicity data is related to the genetic coding algorithm for complementary (sense and antisense) peptide interactions
Source: Data Brief. 2020 Mar 7;30:105392. doi: 10.1016/j.dib.2020.105392 (PMC7138962; doi:10.1016/j.dib.2020.105392)
Supplement: Supplementary file 1 [file mmc1.zip]

Archive with 2 entries (2 files):
- Table S1. Logarithmic equilibrium constants of 32 Hecht sequences at 25 deg C.csv
- Table S2. Logarithmic equilibrium constants of 32 Hecht sequences at 100 deg C.csv
