# Supplementary material for: The temperature dependence of amino acid hydrophobicity data is related to the genetic coding algorithm for complementary (sense and antisense) peptide interactions
Source: Data Brief. 2020 Mar 7;30:105392. doi: 10.1016/j.dib.2020.105392 (PMC7138962; doi:10.1016/j.dib.2020.105392)
Supplement: Supplementary file 1 [file mmc1.zip › Table S1. Logarithmic equilibrium constants of 32 Hecht sequences at 25 deg C.csv]

SynSerB1	SynSerB2	SynSerB3	SynSerB4	SynGltA1	SynIlvA1	SynIlvA2	SynFes1	SynFes2	SynFes3	SynFes4	SynFes5	SynFes6	SynFes7	SynFes8	#4	#7	#8	#10	#12	#16	#17	#19	#23	#24	#43	#66	#68	#69	#71	#75	#78
1.91	1.91	1.91	1.91	1.91	1.91	1.91	1.91	1.91	1.91	1.91	1.91	1.91	1.91	1.91	1.91	1.91	1.91	1.91	1.91	1.91	1.91	1.91	1.91	1.91	1.91	1.91	1.91	1.91	1.91	1.91	1.91
-0.31	-0.31	-0.31	-0.31	-0.31	-0.31	-0.31	-0.31	-0.31	-0.31	-0.31	-0.31	-0.31	-0.31	-0.31	-5.53	-5.53	-5.53	-5.53	-5.53	-5.53	-5.53	-5.53	-5.53	-5.53	-5.53	-5.53	-5.53	-5.53	-5.53	-5.53	-5.53
0.2	0.2	0.2	0.2	0.2	0.2	0.2	0.2	0.2	0.2	0.2	0.2	0.2	0.2	0.2	-0.31	-0.31	-0.31	-0.31	-0.31	-0.31	-0.31	-0.31	-0.31	-0.31	-0.31	-0.31	-0.31	-0.31	-0.31	-0.31	-0.31
-4.22	-4.22	-4.22	-4.22	-4.22	-4.22	-4.22	-4.22	-4.22	-4.22	-4.22	-4.22	-4.22	-4.22	-4.22	-4.07	-5.53	-5.53	-4.07	-4.22	-4.44	-4.44	-4.22	-4.88	-3.79	-4.07	-3.79	-4.22	-4.22	-4.22	-5.53	-5.53
4.24	4.24	4.24	4.24	4.24	4.24	4.24	4.24	4.24	4.24	4.24	4.24	4.24	4.24	4.24	4.24	4.24	4.24	4.09	4.09	2.64	4.24	4.09	4.24	4.24	2.64	4.09	4.24	2.64	2.64	4.09	4.09
-4.88	-4.88	-4.88	-4.88	-4.88	-4.88	-4.88	-4.88	-4.88	-4.88	-4.88	-4.88	-4.88	-4.88	-4.88	-4.44	-3.79	-4.07	-3.79	-4.07	-4.07	-4.22	-3.79	-4.07	-4.44	-5.53	-5.53	-4.07	-4.22	-4.44	-4.22	-5.53
-3.79	-4.22	-3.79	-4.22	-3.79	-4.07	-4.07	-4.22	-4.07	-4.44	-4.07	-4.07	-4.07	-4.22	-4.22	4.24	4.09	4.24	4.24	4.09	4.09	2.64	4.24	2.64	4.24	4.09	2.64	4.09	2.64	4.24	4.24	4.24
4.24	4.24	4.24	4.24	4.24	4.24	4.24	4.24	2.64	4.24	4.24	1.91	1.91	4.24	4.24	-4.44	-3.79	-4.22	-4.44	-4.07	-4.07	-3.79	-4.88	-3.79	-4.07	-4.88	-4.22	-5.53	-4.88	-4.22	-4.44	-4.88
4.24	4.24	4.24	4.24	4.24	2.64	2.64	1.91	4.24	4.24	4.24	1.91	4.24	4.24	1.91	0.2	0.2	0.2	-4.88	-2.82	-4.88	0.2	-5.53	-4.88	-2.82	-5.53	0.2	-2.82	-4.88	-4.88	-4.88	-5.53
-4.88	-4.22	-4.88	-4.07	-4.88	-3.79	-3.79	-4.22	-4.07	-4.07	-4.22	-3.79	-4.88	-4.07	-4.88	-4.88	-2.82	-4.88	-4.88	0.2	-5.53	-5.53	-2.82	-4.88	0.2	0.2	-2.82	-5.53	-5.53	0.2	0.2	-5.53
-3.79	-4.07	-3.79	-4.44	-3.79	-4.88	-4.88	-4.44	-4.44	-5.53	-4.07	-4.22	-4.07	-3.79	-4.44	-5.53	-5.53	0.2	-4.88	-4.88	-2.82	0.2	-5.53	0.2	0.2	-5.53	-2.82	-5.53	-5.53	-2.82	0.2	0.2
4.24	4.24	4.24	1.91	4.24	4.24	4.24	4.24	4.24	4.24	4.24	1.91	4.24	4.24	4.24	-4.88	-5.53	-5.53	0.2	-2.82	-2.82	-5.53	-5.53	-4.88	-4.88	-4.88	-4.88	0.2	-4.88	-5.53	0.2	-4.88
-4.22	-4.44	-4.22	-4.44	-4.07	-4.88	-4.88	-4.44	-4.07	-5.53	-4.88	-5.53	-4.44	-5.53	-3.79	-4.22	-4.44	-5.53	-4.07	-4.07	-4.88	-4.88	-4.88	-4.44	-4.22	-4.88	-3.79	-5.53	-4.88	-4.22	-4.44	-5.53
-5.53	-5.53	-5.53	-4.44	-5.53	-4.44	-4.44	-4.44	-3.79	-4.44	-5.53	-3.79	-5.53	-3.79	-5.53	4.09	2.64	4.24	4.09	4.09	4.09	2.64	4.09	4.24	4.24	4.09	2.64	4.24	4.24	2.64	2.64	4.09
4.24	2.64	4.24	4.24	4.24	4.24	4.24	2.64	4.24	4.24	4.24	4.24	1.91	1.91	4.24	-4.44	-5.53	-5.53	-4.22	-4.22	-4.07	-5.53	-3.79	-4.07	-4.22	-4.44	-5.53	-5.53	-5.53	-4.88	-4.07	-4.88
4.09	4.24	4.09	1.91	4.24	4.09	4.09	4.24	4.24	4.24	4.24	4.24	4.09	4.24	4.24	4.24	2.64	4.24	4.09	4.24	4.09	4.24	4.09	2.64	4.24	2.64	4.09	4.24	2.64	2.64	2.64	4.24
-4.88	-4.22	-4.88	-4.22	-5.53	-4.44	-4.44	-4.07	-3.79	-4.22	-4.07	-4.07	-4.88	-4.88	-5.53	-4.07	-5.53	-4.44	-4.22	-4.44	-4.07	-4.88	-4.88	-4.44	-4.88	-4.44	-3.79	-4.07	-4.07	-4.44	-3.79	-3.79
-4.07	-4.07	-4.07	-4.07	-4.22	-5.53	-5.53	-4.07	-4.44	-4.07	-4.88	-4.07	-4.22	-4.22	-3.79	4.24	2.64	4.24	2.64	2.64	4.09	4.24	4.24	4.24	4.24	2.64	4.09	2.64	2.64	4.24	2.64	4.24
4.24	4.24	4.24	4.24	4.24	4.24	4.24	4.09	4.24	1.91	1.91	4.24	4.24	4.24	4.24	-4.88	-5.53	-5.53	-5.53	-4.88	-3.79	-5.53	-4.88	-5.53	-4.88	-5.53	-5.53	-4.88	-5.53	-4.88	-4.88	-5.53
-4.88	-4.88	-4.88	-4.88	-5.53	-4.88	-4.88	-5.53	-3.79	-3.79	-4.88	-4.88	-4.88	-3.79	-3.79	-5.53	-5.53	-5.53	-5.53	-5.53	-5.53	-5.53	-5.53	-5.53	-5.53	-5.53	-5.53	-5.53	-5.53	-5.53	-5.53	-5.53
-4.22	-4.22	-4.22	-4.22	-4.22	-4.22	-4.22	-4.22	-4.22	-4.22	-4.22	-4.22	-4.22	-4.22	-4.22	-2.82	-2.82	-2.82	-2.82	-2.82	-2.82	-2.82	-2.82	-2.82	-2.82	-2.82	-2.82	-2.82	-2.82	-2.82	-2.82	-2.82
-4.88	-4.88	-4.88	-4.88	-4.88	-4.88	-4.88	-4.88	-4.88	-4.88	-4.88	-4.88	-4.88	-4.88	-4.88	0.2	0.2	0.2	0.2	0.2	0.2	0.2	0.2	0.2	0.2	0.2	0.2	0.2	0.2	0.2	0.2	0.2
1.83	1.83	1.83	1.83	1.83	1.83	1.83	1.83	1.83	1.83	1.83	1.83	1.83	1.83	1.83	0.2	0.2	0.2	0.2	0.2	0.2	0.2	0.2	0.2	0.2	0.2	0.2	0.2	0.2	0.2	0.2	0.2
-3.79	-3.79	-3.79	-3.79	-3.79	-3.79	-3.79	-3.79	-3.79	-3.79	-3.79	-3.79	-3.79	-3.79	-3.79	-4.44	-5.53	-4.44	-5.53	-4.44	-4.44	-5.53	-4.44	-5.53	-5.53	-5.53	-4.44	-5.53	-4.44	-5.53	-5.53	-4.44
-4.88	0.2	-4.88	-4.07	-10.92	-10.92	-10.92	0.2	-5.53	-3.79	-3.79	-4.44	0.2	-3.79	-10.92	4.09	4.24	4.24	2.64	4.09	4.09	4.24	4.24	4.24	4.24	4.24	4.24	2.64	4.09	4.24	4.24	4.24
-5.53	-2.82	-5.53	-4.88	-5.53	-4.44	-4.44	-4.88	-4.22	-4.22	-4.44	-10.92	-2.82	-4.44	-4.44	-4.22	-4.22	-3.79	-4.22	-4.44	-5.53	-4.07	-3.79	-4.44	-4.22	-4.22	-4.22	-4.22	-5.53	-3.79	-4.44	-5.53
-10.92	-2.82	-10.92	-5.53	-10.92	-2.82	-2.82	0.2	-4.44	-10.92	0.2	-2.82	0.2	-3.79	-2.82	4.24	4.24	4.24	4.24	4.24	4.24	4.24	4.24	4.24	4.09	4.24	2.64	4.24	4.24	4.24	4.24	4.09
-4.22	0.2	-4.22	-10.92	-4.88	-10.92	-10.92	0.2	-3.79	-2.82	-4.44	0.2	-4.44	-10.92	-10.92	-4.07	-4.07	-4.22	-4.07	-4.22	-4.07	-4.07	-4.44	-4.44	-4.22	-4.44	-4.07	-4.22	-4.44	-4.22	-4.44	-4.44
-4.88	-4.88	-4.88	-4.88	-4.88	-4.88	-4.88	-4.88	-4.88	-4.88	-4.88	-4.88	-4.88	-4.88	-4.88	4.24	4.24	4.24	4.24	4.24	4.24	4.24	4.24	4.24	4.24	4.24	4.24	4.24	4.24	4.24	4.24	4.24
4.24	4.24	4.24	4.24	4.24	4.24	4.24	4.24	4.24	4.24	4.24	4.24	4.24	4.24	4.24	-10.92	-10.92	-10.92	-10.92	-10.92	-10.92	-10.92	-10.92	-10.92	-10.92	-10.92	-10.92	-10.92	-10.92	-10.92	-10.92	-10.92
-3.79	-3.79	-3.79	-3.79	-3.79	-3.79	-3.79	-3.79	-3.79	-3.79	-3.79	-3.79	-3.79	-3.79	-3.79	0.2	0.2	0.2	0.2	0.2	0.2	0.2	0.2	0.2	0.2	0.2	0.2	0.2	0.2	0.2	0.2	0.2
-5.53	-5.53	-5.53	-5.53	-5.53	-5.53	-5.53	-5.53	-5.53	-5.53	-5.53	-5.53	-5.53	-5.53	-5.53	3.75	3.75	3.75	3.75	3.75	3.75	3.75	3.75	3.75	3.75	3.75	3.75	3.75	3.75	3.75	3.75	3.75
4.24	4.24	4.24	4.24	1.91	2.64	2.64	4.24	4.24	1.91	4.24	4.24	4.24	4.24	4.24	0.2	0.2	0.2	0.2	0.2	0.2	0.2	0.2	0.2	0.2	0.2	0.2	0.2	0.2	0.2	0.2	0.2
-5.53	-5.53	-5.53	-4.22	-4.22	-4.44	-4.44	-3.79	-3.79	-4.22	-5.53	-3.79	-4.22	-5.53	-4.44	0.2	0.2	0.2	0.2	0.2	0.2	0.2	0.2	0.2	0.2	0.2	0.2	0.2	0.2	0.2	0.2	0.2
-4.07	-3.79	-4.07	-3.79	-4.88	-5.53	-5.53	-4.07	-3.79	-3.79	-4.07	-5.53	-3.79	-4.22	-4.44	-10.92	-10.92	-10.92	-10.92	-10.92	-3.79	-10.92	-10.92	-10.92	-10.92	-10.92	-10.92	-10.92	-10.92	-10.92	-10.92	-10.92
-4.88	-3.79	-4.88	-4.07	-4.22	-4.44	-4.44	-4.44	-4.44	-4.44	-4.07	-4.22	-4.88	-3.79	-4.22	4.09	4.09	4.09	4.09	4.09	4.09	4.09	4.09	4.09	4.09	4.09	4.09	4.09	4.09	4.09	4.09	4.09
4.24	4.24	4.24	4.24	4.24	4.24	4.24	4.09	4.24	4.24	1.91	4.24	4.24	4.24	4.09	-3.79	-4.07	-4.07	-4.07	-3.79	-3.79	-3.79	-3.79	-3.79	-3.79	-3.79	-4.07	-4.07	-3.79	-3.79	-4.07	-3.79
-4.22	-4.44	-4.22	-4.22	-4.07	-3.79	-3.79	-4.22	-5.53	-5.53	-5.53	-5.53	-4.44	-4.07	-5.53	2.64	2.64	4.09	2.64	4.09	4.24	4.09	4.24	4.24	2.64	4.24	4.24	2.64	4.24	4.09	4.24	4.24
-4.07	-4.88	-4.07	-3.79	-4.44	-4.07	-4.07	-3.79	-4.07	-4.22	-4.88	-4.88	-4.07	-4.88	-4.88	-4.88	-5.53	-3.79	-3.79	-3.79	-4.07	-3.79	-4.88	-4.07	-3.79	-3.79	-4.07	-4.44	-4.88	-4.22	-3.79	-4.44
1.91	2.64	1.91	2.64	4.24	4.24	4.24	1.91	2.64	4.24	4.24	4.24	4.09	4.24	4.24	4.09	4.24	4.09	2.64	4.24	4.09	4.24	2.64	4.24	4.09	2.64	4.24	2.64	4.24	4.09	2.64	2.64
2.64	4.24	2.64	1.91	4.24	4.09	4.09	4.24	4.24	4.09	1.91	4.09	4.24	4.24	1.91	-3.79	-3.79	-4.22	-4.44	-3.79	-3.79	-3.79	-4.22	-4.88	-4.22	-3.79	-4.07	-4.88	-5.53	-5.53	-4.88	-3.79
-4.44	-5.53	-4.44	-4.22	-4.22	-4.22	-4.22	-4.22	-4.88	-5.53	-3.79	-4.44	-4.07	-3.79	-3.79	-2.82	0.2	0.2	-4.88	0.2	-4.88	-2.82	-4.88	-5.53	-5.53	-5.53	-4.88	-5.53	-5.53	-4.88	-4.88	-2.82
-4.88	-4.07	-4.88	-4.07	-5.53	-3.79	-3.79	-4.88	-4.44	-5.53	-5.53	-4.44	-3.79	-3.79	-4.88	-2.82	0.2	-4.88	-4.88	-2.82	-2.82	-2.82	0.2	0.2	-2.82	0.2	0.2	0.2	-4.88	0.2	-4.88	-4.88
4.24	2.64	4.24	4.24	2.64	2.64	2.64	4.24	4.09	4.09	4.24	4.24	4.24	4.24	4.09	0.2	-2.82	0.2	-2.82	-2.82	-4.88	-2.82	0.2	-3.79	-4.88	-4.88	-4.88	-4.88	0.2	-4.88	-4.88	-5.53
-5.53	-4.07	-5.53	-4.88	-4.22	-3.79	-3.79	-3.79	-5.53	-4.22	-3.79	-4.22	-4.88	-5.53	-5.53	-2.82	-5.53	-4.88	-4.88	-4.88	0.2	0.2	-2.82	0.2	-2.82	0.2	-5.53	-2.82	0.2	0.2	0.2	0.2
-4.88	-3.79	-4.88	-5.53	-5.53	-3.79	-3.79	-4.88	-3.79	-5.53	-3.79	-3.79	-4.88	-3.79	-4.88	-4.88	-4.07	-5.53	-4.07	-4.44	-4.07	-4.22	-4.07	-3.79	-4.07	-4.88	-5.53	-5.53	-4.07	-4.07	-5.53	-4.07
2.64	2.64	2.64	2.64	2.64	2.64	2.64	2.64	2.64	2.64	2.64	2.64	2.64	2.64	2.64	4.24	4.09	4.09	4.24	4.09	4.24	4.09	2.64	4.24	2.64	4.09	2.64	4.24	4.24	4.09	4.24	4.09
1.91	1.91	1.91	1.91	1.91	1.91	1.91	1.91	1.91	1.91	1.91	1.91	1.91	1.91	1.91	-4.44	-3.79	-4.07	-3.79	-3.79	-3.79	-5.53	-4.88	-4.22	-3.79	-4.44	-3.79	-4.88	-4.22	-3.79	-4.22	-4.07
-4.07	-4.07	-4.07	-4.07	-4.07	-4.07	-4.07	-4.07	-4.07	-4.07	-4.07	-4.07	-4.07	-4.07	-4.07	4.09	2.64	2.64	2.64	2.64	2.64	2.64	4.09	4.09	2.64	4.24	2.64	2.64	2.64	4.24	4.24	4.09
0.2	0.2	0.2	0.2	0.2	0.2	0.2	0.2	0.2	0.2	0.2	0.2	0.2	0.2	0.2	-4.88	-3.79	-3.79	-5.53	-5.53	-4.44	-3.79	-4.88	-5.53	-4.07	-4.44	-4.44	-3.79	-3.79	-4.07	-3.79	-4.88
-4.22	-4.22	-4.22	-4.44	-4.22	-3.79	-3.79	-5.53	-4.44	-4.22	-4.22	-4.22	-3.79	-10.92	-4.88	2.64	2.64	4.24	4.09	2.64	2.64	4.09	4.24	2.64	4.09	4.24	2.64	4.09	4.09	2.64	4.24	2.64
-4.44	-4.22	-4.44	-10.92	-10.92	-4.22	-4.22	-3.79	-2.82	-4.44	-10.92	-4.44	-10.92	-4.44	-5.53	-4.88	-3.79	-3.79	-5.53	-5.53	-3.79	-4.88	-5.53	-3.79	-5.53	-4.88	-5.53	-3.79	-4.88	-4.88	-4.88	-5.53
-4.88	-4.22	-4.88	0.2	-10.92	-4.88	-4.88	-4.44	-3.79	0.2	-5.53	-3.79	-4.07	-10.92	-4.88	-4.88	-4.88	-4.88	-4.88	-4.88	-4.88	-4.88	-4.88	-4.88	-4.88	-4.88	-4.88	-4.88	-4.88	-4.88	-4.88	-4.88
-5.53	-2.82	-5.53	-4.88	-4.88	-4.44	-4.44	-4.88	-5.53	-2.82	-10.92	-3.79	-4.88	0.2	-3.79	-5.53	-5.53	-5.53	-5.53	-5.53	-5.53	-5.53	-5.53	-5.53	-5.53	-5.53	-5.53	-5.53	-5.53	-5.53	-5.53	-5.53
0.2	0.2	0.2	0.2	0.2	0.2	0.2	0.2	0.2	0.2	0.2	0.2	0.2	0.2	0.2	0.2	0.2	0.2	0.2	0.2	0.2	0.2	0.2	0.2	0.2	0.2	0.2	0.2	0.2	0.2	0.2	0.2
-4.22	-4.22	-4.22	-4.22	-4.22	-4.22	-4.22	-4.22	-4.22	-4.22	-4.22	-4.22	-4.22	-4.22	-4.22	0.2	0.2	0.2	0.2	0.2	0.2	0.2	0.2	0.2	0.2	0.2	0.2	0.2	0.2	0.2	0.2	0.2
4.24	4.24	4.24	4.24	4.24	4.24	4.24	4.24	4.24	4.24	4.24	4.24	4.24	4.24	4.24	-4.44	-4.44	-5.53	-5.53	-5.53	-5.53	-5.53	-5.53	-4.44	-5.53	-4.44	-4.44	-4.44	-4.44	-5.53	-4.44	-5.53
-4.07	-4.07	-4.07	-4.07	-4.07	-4.07	-4.07	-4.07	-4.07	-4.07	-4.07	-4.07	-4.07	-4.07	-4.07	4.09	2.64	4.24	4.09	4.24	2.64	4.09	4.24	4.24	4.24	2.64	4.24	2.64	2.64	4.24	4.09	2.64
-4.22	-4.07	-4.22	-4.07	-4.88	-5.53	-5.53	-4.44	-4.88	-4.07	-5.53	-5.53	-4.88	-4.07	-4.07	-4.07	-4.88	-4.88	-4.22	-4.07	-4.88	-4.44	-4.88	-4.07	-4.44	-3.79	-4.44	-4.07	-4.88	-4.07	-4.22	-4.07
2.64	1.91	2.64	4.09	4.24	4.24	4.24	4.09	4.24	4.24	1.91	4.24	4.24	1.91	4.24	2.64	4.09	4.09	4.24	4.24	2.64	4.09	2.64	4.24	4.09	4.24	4.09	4.24	4.24	4.24	4.24	4.24
1.91	4.24	1.91	4.24	4.24	4.09	4.09	4.24	4.24	4.24	4.24	4.24	4.24	1.91	4.24	-3.79	-4.07	-5.53	-4.22	-4.22	-4.22	-4.22	-4.22	-5.53	-5.53	-3.79	-4.22	-4.44	-4.22	-4.22	-4.22	-4.07
-4.22	-4.88	-4.22	-4.22	-3.79	-4.22	-4.22	-4.07	-4.22	-5.53	-3.79	-4.88	-4.22	-4.88	-5.53	1.91	1.91	1.91	1.91	1.91	1.91	1.91	1.91	1.91	1.91	1.91	1.91	1.91	1.91	1.91	1.91	1.91
-5.53	-4.44	-5.53	-4.44	-4.07	-4.07	-4.07	-4.07	-3.79	-4.44	-4.44	-4.07	-4.44	-4.07	-4.22	-3.79	-3.79	-3.79	-3.79	-3.79	-3.79	-3.79	-3.79	-3.79	-3.79	-3.79	-3.79	-3.79	-3.79	-3.79	-3.79	-3.79
4.24	4.09	4.24	1.91	4.24	4.24	4.24	4.24	1.91	4.24	1.91	4.24	4.24	4.24	1.91
-4.22	-4.44	-4.22	-4.22	-4.07	-5.53	-5.53	-4.88	-4.88	-4.22	-4.07	-4.44	-4.07	-4.44	-4.22
-4.44	-4.44	-4.44	-4.88	-4.88	-4.22	-4.22	-3.79	-3.79	-5.53	-4.07	-4.88	-4.44	-4.07	-4.07
1.91	4.24	1.91	4.24	4.24	4.24	4.24	4.24	4.24	1.91	2.64	4.24	4.24	4.24	1.91
2.64	4.24	2.64	4.09	4.24	2.64	2.64	4.24	4.24	4.24	1.91	1.91	4.09	4.24	4.24
-3.79	-4.44	-3.79	-4.88	-4.88	-10.92	-4.22	-4.07	-5.53	-4.22	-4.88	-3.79	-4.22	-4.22	-5.53
-4.07	-4.22	-4.07	-4.07	-5.53	-5.53	-5.53	-4.44	-4.07	-4.44	-4.07	-4.22	-3.79	-4.07	-3.79
4.24	4.24	4.24	1.91	4.24	4.24	4.24	1.91	4.24	2.64	4.09	4.24	2.64	4.24	4.24
-3.79	-3.79	-3.79	-4.88	-5.53	-5.53	-5.53	-3.79	-4.88	-4.88	-5.53	-4.88	-3.79	-4.88	-5.53
-4.88	-4.88	-4.88	-4.88	-4.88	-4.88	-4.88	-4.88	-4.88	-4.88	-4.88	-4.88	-4.88	-4.88	-4.88
-3.79	-3.79	-3.79	-3.79	-3.79	-3.79	-3.79	-3.79	-3.79	-3.79	-3.79	-3.79	-3.79	-3.79	-3.79
4.24	4.24	4.24	4.24	4.24	4.24	4.24	4.24	4.24	4.24	4.24	4.24	4.24	4.24	4.24
-4.07	-4.07	-4.07	-4.07	-4.07	-4.07	-4.07	-4.07	-4.07	-4.07	-4.07	-4.07	-4.07	-4.07	-4.07
-4.07	-10.92	-4.07	-4.44	-4.88	-10.92	-10.92	-4.22	-4.22	-4.88	-2.82	-3.79	-4.44	-10.92	-10.92
-10.92	-4.44	-10.92	-10.92	-4.07	-4.22	-4.22	-10.92	-4.44	-10.92	-4.44	-4.22	-4.22	-4.22	-4.22
-10.92	-5.53	-10.92	-4.88	-3.79	-5.53	-5.53	-2.82	-2.82	-2.82	-2.82	-4.22	0.2	-4.44	0.2
-5.53	-10.92	-5.53	-3.79	0.2	-5.53	-5.53	-4.88	-4.07	-5.53	-5.53	-2.82	0.2	0.2	-4.07
-1.83	-1.83	-1.83	-1.83	-1.83	-1.83	-1.83	-1.83	-1.83	-1.83	-1.83	-1.83	-1.83	-1.83	-1.83
4.09	4.09	4.09	4.09	4.09	4.09	4.09	4.09	4.09	4.09	4.09	4.09	4.09	4.09	4.09
-3.79	-3.79	-3.79	-3.79	-3.79	-3.79	-3.79	-3.79	-3.79	-3.79	-3.79	-3.79	-3.79	-3.79	-3.79
-3.79	-3.79	-3.79	-3.79	-3.79	-3.79	-3.79	-3.79	-3.79	-3.79	-3.79	-3.79	-3.79	-3.79	-3.79
2.64	4.24	2.64	2.64	2.64	4.24	4.24	4.24	4.09	4.24	4.24	4.09	4.09	4.24	4.24
-4.22	-4.07	-4.22	-3.79	-4.88	-3.79	-3.79	-4.22	-4.07	-4.44	-5.53	-4.07	-4.07	-4.22	-4.44
-4.07	-3.79	-4.07	-4.07	-4.07	-3.79	-3.79	-4.88	-4.88	-4.44	-4.88	-4.88	-4.88	-5.53	-5.53
-4.44	-4.22	-4.44	-4.07	-4.44	-4.07	-4.07	-5.53	-4.07	-4.88	-4.22	-4.44	-4.22	-5.53	-4.22
4.09	4.24	4.09	2.64	4.24	4.24	4.24	4.24	4.24	4.09	4.24	4.24	4.24	4.24	1.91
-3.79	-5.53	-3.79	-4.07	-4.44	-4.88	-4.88	-4.88	-4.22	-4.07	-4.88	-4.44	-4.88	-4.07	-5.53
-3.79	-4.88	-3.79	-3.79	-3.79	-4.22	-4.22	-4.07	-5.53	-4.22	-4.88	-4.22	-4.44	-4.07	-4.07
4.24	4.09	2.64	1.91	4.09	4.24	4.24	4.24	2.64	4.24	4.24	1.91	4.24	4.24	1.91
4.24	4.24	4.24	4.24	2.64	4.24	4.24	4.24	4.24	4.24	4.24	4.24	1.91	4.24	4.24
-4.07	-4.07	-3.79	-4.07	-4.07	-4.44	-4.44	-5.53	-4.88	-4.07	-5.53	-4.07	-4.22	-5.53	-5.53
-4.44	-3.79	-4.07	-4.88	-4.88	-4.07	-4.07	-5.53	-4.44	-4.88	-3.79	-3.79	-4.07	-4.88	-4.88
4.24	4.24	2.64	4.24	4.24	4.24	4.24	2.64	4.24	4.24	4.24	4.24	4.24	4.24	4.24
-4.44	-5.53	-4.22	-3.79	-3.79	-5.53	-5.53	-3.79	-4.07	-4.88	-5.53	-4.88	-5.53	-3.79	-4.07
-3.79	-3.79	-3.79	-3.79	-4.88	-4.88	-4.88	-4.88	-4.88	-3.79	-3.79	-4.88	-5.53	-5.53	-3.79
4.24	4.24	4.24	4.24	4.24	4.24	4.24	4.24	4.24	4.24	4.24	4.24	4.24	4.24	4.24
4.09	4.09	4.09	4.09	4.09	4.09	4.09	4.09	4.09	4.09	4.09	4.09	4.09	4.09	4.09
-3.79	-3.79	-3.79	-3.79	-3.79	-3.79	-3.79	-3.79	-3.79	-3.79	-3.79	-3.79	-3.79	-3.79	-3.79
-10.92	-10.92	-10.92	-10.92	-10.92	-10.92	-10.92	-10.92	-10.92	-10.92	-10.92	-10.92	-10.92	-10.92	-10.92
