# Supplementary material for: The temperature dependence of amino acid hydrophobicity data is related to the genetic coding algorithm for complementary (sense and antisense) peptide interactions
Source: Data Brief. 2020 Mar 7;30:105392. doi: 10.1016/j.dib.2020.105392 (PMC7138962; doi:10.1016/j.dib.2020.105392)
Supplement: Supplementary file 1 [file mmc1.zip › Table S2. Logarithmic equilibrium constants of 32 Hecht sequences at 100 deg C.csv]

SynSerB1	SynSerB2	SynSerB3	SynSerB4	SynGltA1	SynIlvA1	SynIlvA2	SynFes1	SynFes2	SynFes3	SynFes4	SynFes5	SynFes6	SynFes7	SynFes8	#4	#7	#8	#10	#12	#16	#17	#19	#23	#24	#43	#66	#68	#69	#71	#75	#78
2.03	2.03	2.03	2.03	2.03	2.03	2.03	2.03	2.03	2.03	2.03	2.03	2.03	2.03	2.03	2.03	2.03	2.03	2.03	2.03	2.03	2.03	2.03	2.03	2.03	2.03	2.03	2.03	2.03	2.03	2.03	2.03
0.33	0.33	0.33	0.33	0.33	0.33	0.33	0.33	0.33	0.33	0.33	0.33	0.33	0.33	0.33	-3.44	-3.44	-3.44	-3.44	-3.44	-3.44	-3.44	-3.44	-3.44	-3.44	-3.44	-3.44	-3.44	-3.44	-3.44	-3.44	-3.44
0.53	0.53	0.53	0.53	0.53	0.53	0.53	0.53	0.53	0.53	0.53	0.53	0.53	0.53	0.53	0.33	0.33	0.33	0.33	0.33	0.33	0.33	0.33	0.33	0.33	0.33	0.33	0.33	0.33	0.33	0.33	0.33
-2.26	-2.26	-2.26	-2.26	-2.26	-2.26	-2.26	-2.26	-2.26	-2.26	-2.26	-2.26	-2.26	-2.26	-2.26	-2.78	-3.44	-3.44	-2.78	-2.26	-2.06	-2.06	-2.26	-3.83	-2.38	-2.78	-2.38	-2.26	-2.26	-2.26	-3.44	-3.44
4.33	4.33	4.33	4.33	4.33	4.33	4.33	4.33	4.33	4.33	4.33	4.33	4.33	4.33	4.33	4.33	4.39	4.39	4.31	4.31	2.6	4.39	4.31	4.39	4.33	2.6	4.31	4.39	2.6	2.6	4.31	4.31
-3.83	-3.83	-3.83	-3.83	-3.83	-3.83	-3.83	-3.83	-3.83	-3.83	-3.83	-3.83	-3.83	-3.83	-3.83	-2.06	-2.38	-2.78	-2.38	-2.78	-2.78	-2.26	-2.38	-2.78	-2.06	-3.44	-3.44	-2.78	-2.26	-2.06	-2.26	-3.44
-2.38	-2.26	-2.38	-2.26	-2.38	-2.78	-2.78	-2.26	-2.78	-2.06	-2.78	-2.78	-2.78	-2.26	-2.26	4.39	4.31	4.33	4.39	4.31	4.31	2.6	4.39	2.6	4.33	4.31	2.6	4.31	2.6	4.33	4.33	4.33
4.39	4.33	4.39	4.33	4.39	4.33	4.33	4.33	2.6	4.33	4.33	2.03	2.03	4.39	4.33	-2.06	-2.38	-2.26	-2.06	-2.78	-2.78	-2.38	-3.83	-2.38	-2.78	-3.83	-2.26	-3.44	-3.83	-2.26	-2.06	-3.83
4.39	4.33	4.39	4.33	4.39	2.6	2.6	2.03	4.39	4.33	4.33	2.03	4.33	4.39	2.03	0.53	0.53	0.53	-3.83	-1.72	-3.83	0.53	-3.44	-3.83	-1.72	-3.44	0.53	-1.72	-3.83	-3.83	-3.83	-3.44
-3.83	-2.26	-3.83	-2.78	-3.83	-2.38	-2.38	-2.26	-2.78	-2.78	-2.26	-2.38	-3.83	-2.78	-3.83	-3.83	-1.72	-3.83	-3.83	0.53	-3.44	-3.44	-1.72	-3.83	0.53	0.53	-1.72	-3.44	-3.44	0.53	0.53	-3.44
-2.38	-2.78	-2.38	-2.06	-2.38	-3.83	-3.83	-2.06	-2.06	-3.44	-2.78	-2.26	-2.78	-2.38	-2.06	-3.44	-3.44	0.53	-3.83	-3.83	-1.72	0.53	-3.44	0.53	0.53	-3.44	-1.72	-3.44	-3.44	-1.72	0.53	0.53
4.33	4.33	4.33	2.03	4.33	4.33	4.33	4.33	4.33	4.33	4.39	2.03	4.39	4.39	4.33	-3.83	-3.44	-3.44	0.53	-1.72	-1.72	-3.44	-3.44	-3.83	-3.83	-3.83	-3.83	0.53	-3.83	-3.44	0.53	-3.83
-2.26	-2.06	-2.26	-2.06	-2.78	-3.83	-3.83	-2.06	-2.78	-3.44	-3.83	-3.44	-2.06	-3.44	-2.38	-2.26	-2.06	-3.44	-2.78	-2.78	-3.83	-3.83	-3.83	-2.06	-2.26	-3.83	-2.38	-3.44	-3.83	-2.26	-2.06	-3.44
-3.44	-3.44	-3.44	-2.06	-3.44	-2.06	-2.06	-2.06	-2.38	-2.06	-3.44	-2.38	-3.44	-2.38	-3.44	4.31	2.6	4.39	4.31	4.31	4.31	2.6	4.31	4.39	4.39	4.31	2.6	4.39	4.39	2.6	2.6	4.31
4.33	2.6	4.33	4.33	4.33	4.39	4.39	2.6	4.33	4.33	4.39	4.33	2.03	2.03	4.39	-2.06	-3.44	-3.44	-2.26	-2.26	-2.78	-3.44	-2.38	-2.78	-2.26	-2.06	-3.44	-3.44	-3.44	-3.83	-2.78	-3.83
4.31	4.33	4.31	2.03	4.33	4.31	4.31	4.39	4.33	4.39	4.33	4.33	4.31	4.33	4.33	4.33	2.6	4.33	4.31	4.39	4.31	4.33	4.31	2.6	4.39	2.6	4.31	4.39	2.6	2.6	2.6	4.33
-3.83	-2.26	-3.83	-2.26	-3.44	-2.06	-2.06	-2.78	-2.38	-2.26	-2.78	-2.78	-3.83	-3.83	-3.44	-2.78	-3.44	-2.06	-2.26	-2.06	-2.78	-3.83	-3.83	-2.06	-3.83	-2.06	-2.38	-2.78	-2.78	-2.06	-2.38	-2.38
-2.78	-2.78	-2.78	-2.78	-2.26	-3.44	-3.44	-2.78	-2.06	-2.78	-3.83	-2.78	-2.26	-2.26	-2.38	4.33	2.6	4.33	2.6	2.6	4.31	4.33	4.39	4.39	4.39	2.6	4.31	2.6	2.6	4.39	2.6	4.39
4.33	4.33	4.33	4.33	4.33	4.33	4.33	4.31	4.33	2.03	2.03	4.33	4.33	4.33	4.33	-3.83	-3.44	-3.44	-3.44	-3.83	-2.38	-3.44	-3.83	-3.44	-3.83	-3.44	-3.44	-3.83	-3.44	-3.83	-3.83	-3.44
-3.83	-3.83	-3.83	-3.83	-3.44	-3.83	-3.83	-3.44	-2.38	-2.38	-3.83	-3.83	-3.83	-2.38	-2.38	-3.44	-3.44	-3.44	-3.44	-3.44	-3.44	-3.44	-3.44	-3.44	-3.44	-3.44	-3.44	-3.44	-3.44	-3.44	-3.44	-3.44
-2.26	-2.26	-2.26	-2.26	-2.26	-2.26	-2.26	-2.26	-2.26	-2.26	-2.26	-2.26	-2.26	-2.26	-2.26	-1.72	-1.72	-1.72	-1.72	-1.72	-1.72	-1.72	-1.72	-1.72	-1.72	-1.72	-1.72	-1.72	-1.72	-1.72	-1.72	-1.72
-3.83	-3.83	-3.83	-3.83	-3.83	-3.83	-3.83	-3.83	-3.83	-3.83	-3.83	-3.83	-3.83	-3.83	-3.83	0.53	0.53	0.53	0.53	0.53	0.53	0.53	0.53	0.53	0.53	0.53	0.53	0.53	0.53	0.53	0.53	0.53
1.81	1.81	1.81	1.81	1.81	1.81	1.81	1.81	1.81	1.81	1.81	1.81	1.81	1.81	1.81	0.53	0.53	0.53	0.53	0.53	0.53	0.53	0.53	0.53	0.53	0.53	0.53	0.53	0.53	0.53	0.53	0.53
-2.38	-2.38	-2.38	-2.38	-2.38	-2.38	-2.38	-2.38	-2.38	-2.38	-2.38	-2.38	-2.38	-2.38	-2.38	-2.06	-3.44	-2.06	-3.44	-2.06	-2.06	-3.44	-2.06	-3.44	-3.44	-3.44	-2.06	-3.44	-2.06	-3.44	-3.44	-2.06
-3.83	0.53	-3.83	-2.78	-7.11	-7.11	-7.11	0.53	-3.44	-2.38	-2.38	-2.06	0.53	-2.38	-7.11	4.31	4.39	4.33	2.6	4.31	4.31	4.33	4.33	4.39	4.39	4.33	4.39	2.6	4.31	4.39	4.39	4.39
-3.44	-1.72	-3.44	-3.83	-3.44	-2.06	-2.06	-3.83	-2.26	-2.26	-2.06	-7.11	-1.72	-2.06	-2.06	-2.26	-2.26	-2.38	-2.26	-2.06	-3.44	-2.78	-2.38	-2.06	-2.26	-2.26	-2.26	-2.26	-3.44	-2.38	-2.06	-3.44
-7.11	-1.72	-7.11	-3.44	-7.11	-1.72	-1.72	0.53	-2.06	-7.11	0.53	-1.72	0.53	-2.38	-1.72	4.33	4.33	4.39	4.33	4.33	4.39	4.33	4.33	4.39	4.31	4.39	2.6	4.33	4.39	4.39	4.39	4.31
-2.26	0.53	-2.26	-7.11	-3.83	-7.11	-7.11	0.53	-2.38	-1.72	-2.06	0.53	-2.06	-7.11	-7.11	-2.78	-2.78	-2.26	-2.78	-2.26	-2.78	-2.78	-2.06	-2.06	-2.26	-2.06	-2.78	-2.26	-2.06	-2.26	-2.06	-2.06
-3.83	-3.83	-3.83	-3.83	-3.83	-3.83	-3.83	-3.83	-3.83	-3.83	-3.83	-3.83	-3.83	-3.83	-3.83	4.39	4.39	4.39	4.39	4.39	4.39	4.39	4.39	4.39	4.39	4.39	4.39	4.39	4.39	4.39	4.39	4.39
4.33	4.33	4.33	4.33	4.33	4.33	4.33	4.33	4.33	4.33	4.33	4.33	4.33	4.33	4.33	-7.11	-7.11	-7.11	-7.11	-7.11	-7.11	-7.11	-7.11	-7.11	-7.11	-7.11	-7.11	-7.11	-7.11	-7.11	-7.11	-7.11
-2.38	-2.38	-2.38	-2.38	-2.38	-2.38	-2.38	-2.38	-2.38	-2.38	-2.38	-2.38	-2.38	-2.38	-2.38	0.53	0.53	0.53	0.53	0.53	0.53	0.53	0.53	0.53	0.53	0.53	0.53	0.53	0.53	0.53	0.53	0.53
-3.44	-3.44	-3.44	-3.44	-3.44	-3.44	-3.44	-3.44	-3.44	-3.44	-3.44	-3.44	-3.44	-3.44	-3.44	3.83	3.83	3.83	3.83	3.83	3.83	3.83	3.83	3.83	3.83	3.83	3.83	3.83	3.83	3.83	3.83	3.83
4.33	4.33	4.33	4.33	2.03	2.6	2.6	4.33	4.39	2.03	4.33	4.39	4.33	4.33	4.33	0.53	0.53	0.53	0.53	0.53	0.53	0.53	0.53	0.53	0.53	0.53	0.53	0.53	0.53	0.53	0.53	0.53
-3.44	-3.44	-3.44	-2.26	-2.26	-2.06	-2.06	-2.38	-2.38	-2.26	-3.44	-2.38	-2.26	-3.44	-2.06	0.53	0.53	0.53	0.53	0.53	0.53	0.53	0.53	0.53	0.53	0.53	0.53	0.53	0.53	0.53	0.53	0.53
-2.78	-2.38	-2.78	-2.38	-3.83	-3.44	-3.44	-2.78	-2.38	-2.38	-2.78	-3.44	-2.38	-2.26	-2.06	-7.11	-7.11	-7.11	-7.11	-7.11	-2.38	-7.11	-7.11	-7.11	-7.11	-7.11	-7.11	-7.11	-7.11	-7.11	-7.11	-7.11
-3.83	-2.38	-3.83	-2.78	-2.26	-2.06	-2.06	-2.06	-2.06	-2.06	-2.78	-2.26	-3.83	-2.38	-2.26	4.31	4.31	4.31	4.31	4.31	4.31	4.31	4.31	4.31	4.31	4.31	4.31	4.31	4.31	4.31	4.31	4.31
4.39	4.33	4.39	4.39	4.33	4.33	4.33	4.31	4.33	4.33	2.03	4.33	4.33	4.33	4.31	-2.38	-2.78	-2.78	-2.78	-2.38	-2.38	-2.38	-2.38	-2.38	-2.38	-2.38	-2.78	-2.78	-2.38	-2.38	-2.78	-2.38
-2.26	-2.06	-2.26	-2.26	-2.78	-2.38	-2.38	-2.26	-3.44	-3.44	-3.44	-3.44	-2.06	-2.78	-3.44	2.6	2.6	4.31	2.6	4.31	4.33	4.31	4.39	4.39	2.6	4.33	4.33	2.6	4.39	4.31	4.39	4.39
-2.78	-3.83	-2.78	-2.38	-2.06	-2.78	-2.78	-2.38	-2.78	-2.26	-3.83	-3.83	-2.78	-3.83	-3.83	-3.83	-3.44	-2.38	-2.38	-2.38	-2.78	-2.38	-3.83	-2.78	-2.38	-2.38	-2.78	-2.06	-3.83	-2.26	-2.38	-2.06
2.03	2.6	2.03	2.6	4.33	4.33	4.33	2.03	2.6	4.33	4.33	4.33	4.31	4.33	4.33	4.31	4.39	4.31	2.6	4.39	4.31	4.39	2.6	4.33	4.31	2.6	4.33	2.6	4.33	4.31	2.6	2.6
2.6	4.39	2.6	2.03	4.33	4.31	4.31	4.39	4.33	4.31	2.03	4.31	4.33	4.33	2.03	-2.38	-2.38	-2.26	-2.06	-2.38	-2.38	-2.38	-2.26	-3.83	-2.26	-2.38	-2.78	-3.83	-3.44	-3.44	-3.83	-2.38
-2.06	-3.44	-2.06	-2.26	-2.26	-2.26	-2.26	-2.26	-3.83	-3.44	-2.38	-2.06	-2.78	-2.38	-2.38	-1.72	0.53	0.53	-3.83	0.53	-3.83	-1.72	-3.83	-3.44	-3.44	-3.44	-3.83	-3.44	-3.44	-3.83	-3.83	-1.72
-3.83	-2.78	-3.83	-2.78	-3.44	-2.38	-2.38	-3.83	-2.06	-3.44	-3.44	-2.06	-2.38	-2.38	-3.83	-1.72	0.53	-3.83	-3.83	-1.72	-1.72	-1.72	0.53	0.53	-1.72	0.53	0.53	0.53	-3.83	0.53	-3.83	-3.83
4.33	2.6	4.33	4.33	2.6	2.6	2.6	4.33	4.31	4.31	4.33	4.33	4.33	4.33	4.31	0.53	-1.72	0.53	-1.72	-1.72	-3.83	-1.72	0.53	-2.38	-3.83	-3.83	-3.83	-3.83	0.53	-3.83	-3.83	-3.44
-3.44	-2.78	-3.44	-3.83	-2.26	-2.38	-2.38	-2.38	-3.44	-2.26	-2.38	-2.26	-3.83	-3.44	-3.44	-1.72	-3.44	-3.83	-3.83	-3.83	0.53	0.53	-1.72	0.53	-1.72	0.53	-3.44	-1.72	0.53	0.53	0.53	0.53
-3.83	-2.38	-3.83	-3.44	-3.44	-2.38	-2.38	-3.83	-2.38	-3.44	-2.38	-2.38	-3.83	-2.38	-3.83	-3.83	-2.78	-3.44	-2.78	-2.06	-2.78	-2.26	-2.78	-2.38	-2.78	-3.83	-3.44	-3.44	-2.78	-2.78	-3.44	-2.78
2.6	2.6	2.6	2.6	2.6	2.6	2.6	2.6	2.6	2.6	2.6	2.6	2.6	2.6	2.6	4.33	4.31	4.31	4.39	4.31	4.39	4.31	2.6	4.39	2.6	4.31	2.6	4.33	4.33	4.31	4.33	4.31
2.03	2.03	2.03	2.03	2.03	2.03	2.03	2.03	2.03	2.03	2.03	2.03	2.03	2.03	2.03	-2.06	-2.38	-2.78	-2.38	-2.38	-2.38	-3.44	-3.83	-2.26	-2.38	-2.06	-2.38	-3.83	-2.26	-2.38	-2.26	-2.78
-2.78	-2.78	-2.78	-2.78	-2.78	-2.78	-2.78	-2.78	-2.78	-2.78	-2.78	-2.78	-2.78	-2.78	-2.78	4.31	2.6	2.6	2.6	2.6	2.6	2.6	4.31	4.31	2.6	4.33	2.6	2.6	2.6	4.33	4.33	4.31
0.53	0.53	0.53	0.53	0.53	0.53	0.53	0.53	0.53	0.53	0.53	0.53	0.53	0.53	0.53	-3.83	-2.38	-2.38	-3.44	-3.44	-2.06	-2.38	-3.83	-3.44	-2.78	-2.06	-2.06	-2.38	-2.38	-2.78	-2.38	-3.83
-2.26	-2.26	-2.26	-2.06	-2.26	-2.38	-2.38	-3.44	-2.06	-2.26	-2.26	-2.26	-2.38	-7.11	-3.83	2.6	2.6	4.33	4.31	2.6	2.6	4.31	4.33	2.6	4.31	4.33	2.6	4.31	4.31	2.6	4.33	2.6
-2.06	-2.26	-2.06	-7.11	-7.11	-2.26	-2.26	-2.38	-1.72	-2.06	-7.11	-2.06	-7.11	-2.06	-3.44	-3.83	-2.38	-2.38	-3.44	-3.44	-2.38	-3.83	-3.44	-2.38	-3.44	-3.83	-3.44	-2.38	-3.83	-3.83	-3.83	-3.44
-3.83	-2.26	-3.83	0.53	-7.11	-3.83	-3.83	-2.06	-2.38	0.53	-3.44	-2.38	-2.78	-7.11	-3.83	-3.83	-3.83	-3.83	-3.83	-3.83	-3.83	-3.83	-3.83	-3.83	-3.83	-3.83	-3.83	-3.83	-3.83	-3.83	-3.83	-3.83
-3.44	-1.72	-3.44	-3.83	-3.83	-2.06	-2.06	-3.83	-3.44	-1.72	-7.11	-2.38	-3.83	0.53	-2.38	-3.44	-3.44	-3.44	-3.44	-3.44	-3.44	-3.44	-3.44	-3.44	-3.44	-3.44	-3.44	-3.44	-3.44	-3.44	-3.44	-3.44
0.53	0.53	0.53	0.53	0.53	0.53	0.53	0.53	0.53	0.53	0.53	0.53	0.53	0.53	0.53	0.53	0.53	0.53	0.53	0.53	0.53	0.53	0.53	0.53	0.53	0.53	0.53	0.53	0.53	0.53	0.53	0.53
-2.26	-2.26	-2.26	-2.26	-2.26	-2.26	-2.26	-2.26	-2.26	-2.26	-2.26	-2.26	-2.26	-2.26	-2.26	0.53	0.53	0.53	0.53	0.53	0.53	0.53	0.53	0.53	0.53	0.53	0.53	0.53	0.53	0.53	0.53	0.53
4.33	4.33	4.33	4.33	4.33	4.33	4.33	4.33	4.33	4.33	4.33	4.33	4.33	4.33	4.33	-2.06	-2.06	-3.44	-3.44	-3.44	-3.44	-3.44	-3.44	-2.06	-3.44	-2.06	-2.06	-2.06	-2.06	-3.44	-2.06	-3.44
-2.78	-2.78	-2.78	-2.78	-2.78	-2.78	-2.78	-2.78	-2.78	-2.78	-2.78	-2.78	-2.78	-2.78	-2.78	4.31	2.6	4.33	4.31	4.33	2.6	4.31	4.39	4.33	4.33	2.6	4.33	2.6	2.6	4.39	4.31	2.6
-2.26	-2.78	-2.26	-2.78	-3.83	-3.44	-3.44	-2.06	-3.83	-2.78	-3.44	-3.44	-3.83	-2.78	-2.78	-2.78	-3.83	-3.83	-2.26	-2.78	-3.83	-2.06	-3.83	-2.78	-2.06	-2.38	-2.06	-2.78	-3.83	-2.78	-2.26	-2.78
2.6	2.03	2.6	4.31	4.39	4.39	4.39	4.31	4.39	4.33	2.03	4.33	4.39	2.03	4.33	2.6	4.31	4.31	4.39	4.33	2.6	4.31	2.6	4.39	4.31	4.33	4.31	4.39	4.33	4.33	4.39	4.39
2.03	4.33	2.03	4.39	4.33	4.31	4.31	4.33	4.33	4.33	4.39	4.33	4.39	2.03	4.33	-2.38	-2.78	-3.44	-2.26	-2.26	-2.26	-2.26	-2.26	-3.44	-3.44	-2.38	-2.26	-2.06	-2.26	-2.26	-2.26	-2.78
-2.26	-3.83	-2.26	-2.26	-2.38	-2.26	-2.26	-2.78	-2.26	-3.44	-2.38	-3.83	-2.26	-3.83	-3.44	2.03	2.03	2.03	2.03	2.03	2.03	2.03	2.03	2.03	2.03	2.03	2.03	2.03	2.03	2.03	2.03	2.03
-3.44	-2.06	-3.44	-2.06	-2.78	-2.78	-2.78	-2.78	-2.38	-2.06	-2.06	-2.78	-2.06	-2.78	-2.26	-2.38	-2.38	-2.38	-2.38	-2.38	-2.38	-2.38	-2.38	-2.38	-2.38	-2.38	-2.38	-2.38	-2.38	-2.38	-2.38	-2.38
4.33	4.31	4.33	2.03	4.33	4.33	4.33	4.33	2.03	4.39	2.03	4.33	4.33	4.33	2.03
-2.26	-2.06	-2.26	-2.26	-2.78	-3.44	-3.44	-3.83	-3.83	-2.26	-2.78	-2.06	-2.78	-2.06	-2.26
-2.06	-2.06	-2.06	-3.83	-3.83	-2.26	-2.26	-2.38	-2.38	-3.44	-2.78	-3.83	-2.06	-2.78	-2.78
2.03	4.33	2.03	4.33	4.39	4.33	4.33	4.33	4.33	2.03	2.6	4.39	4.33	4.39	2.03
2.6	4.33	2.6	4.31	4.33	2.6	2.6	4.33	4.39	4.33	2.03	2.03	4.31	4.39	4.33
-2.38	-2.06	-2.38	-3.83	-3.83	-7.11	-2.26	-2.78	-3.44	-2.26	-3.83	-2.38	-2.26	-2.26	-3.44
-2.78	-2.26	-2.78	-2.78	-3.44	-3.44	-3.44	-2.06	-2.78	-2.06	-2.78	-2.26	-2.38	-2.78	-2.38
4.33	4.33	4.33	2.03	4.33	4.33	4.33	2.03	4.33	2.6	4.31	4.33	2.6	4.33	4.39
-2.38	-2.38	-2.38	-3.83	-3.44	-3.44	-3.44	-2.38	-3.83	-3.83	-3.44	-3.83	-2.38	-3.83	-3.44
-3.83	-3.83	-3.83	-3.83	-3.83	-3.83	-3.83	-3.83	-3.83	-3.83	-3.83	-3.83	-3.83	-3.83	-3.83
-2.38	-2.38	-2.38	-2.38	-2.38	-2.38	-2.38	-2.38	-2.38	-2.38	-2.38	-2.38	-2.38	-2.38	-2.38
4.33	4.33	4.33	4.33	4.33	4.33	4.33	4.33	4.33	4.33	4.33	4.33	4.33	4.33	4.33
-2.78	-2.78	-2.78	-2.78	-2.78	-2.78	-2.78	-2.78	-2.78	-2.78	-2.78	-2.78	-2.78	-2.78	-2.78
-2.78	-7.11	-2.78	-2.06	-3.83	-7.11	-7.11	-2.26	-2.26	-3.83	-1.72	-2.38	-2.06	-7.11	-7.11
-7.11	-2.06	-7.11	-7.11	-2.78	-2.26	-2.26	-7.11	-2.06	-7.11	-2.06	-2.26	-2.26	-2.26	-2.26
-7.11	-3.44	-7.11	-3.83	-2.38	-3.44	-3.44	-1.72	-1.72	-1.72	-1.72	-2.26	0.53	-2.06	0.53
-3.44	-7.11	-3.44	-2.38	0.53	-3.44	-3.44	-3.83	-2.78	-3.44	-3.44	-1.72	0.53	0.53	-2.78
-0.85	-0.85	-0.85	-0.85	-0.85	-0.85	-0.85	-0.85	-0.85	-0.85	-0.85	-0.85	-0.85	-0.85	-0.85
4.31	4.31	4.31	4.31	4.31	4.31	4.31	4.31	4.31	4.31	4.31	4.31	4.31	4.31	4.31
-2.38	-2.38	-2.38	-2.38	-2.38	-2.38	-2.38	-2.38	-2.38	-2.38	-2.38	-2.38	-2.38	-2.38	-2.38
-2.38	-2.38	-2.38	-2.38	-2.38	-2.38	-2.38	-2.38	-2.38	-2.38	-2.38	-2.38	-2.38	-2.38	-2.38
2.6	4.33	2.6	2.6	2.6	4.33	4.33	4.33	4.31	4.33	4.33	4.31	4.31	4.33	4.33
-2.26	-2.78	-2.26	-2.38	-3.83	-2.38	-2.38	-2.26	-2.78	-2.06	-3.44	-2.78	-2.78	-2.26	-2.06
-2.78	-2.38	-2.78	-2.78	-2.78	-2.38	-2.38	-3.83	-3.83	-2.06	-3.83	-3.83	-3.83	-3.44	-3.44
-2.06	-2.26	-2.06	-2.78	-2.06	-2.78	-2.78	-3.44	-2.78	-3.83	-2.26	-2.06	-2.26	-3.44	-2.26
4.31	4.33	4.31	2.6	4.33	4.33	4.33	4.39	4.33	4.31	4.33	4.33	4.33	4.33	2.03
-2.38	-3.44	-2.38	-2.78	-2.06	-3.83	-3.83	-3.83	-2.26	-2.78	-3.83	-2.06	-3.83	-2.78	-3.44
-2.38	-3.83	-2.38	-2.38	-2.38	-2.26	-2.26	-2.78	-3.44	-2.26	-3.83	-2.26	-2.06	-2.78	-2.78
4.33	4.31	2.6	2.03	4.31	4.33	4.33	4.33	2.6	4.39	4.39	2.03	4.33	4.39	2.03
4.33	4.33	4.39	4.33	2.6	4.33	4.33	4.33	4.33	4.39	4.33	4.33	2.03	4.33	4.33
-2.78	-2.78	-2.38	-2.78	-2.78	-2.06	-2.06	-3.44	-3.83	-2.78	-3.44	-2.78	-2.26	-3.44	-3.44
-2.06	-2.38	-2.78	-3.83	-3.83	-2.78	-2.78	-3.44	-2.06	-3.83	-2.38	-2.38	-2.78	-3.83	-3.83
4.33	4.33	2.6	4.33	4.33	4.33	4.33	2.6	4.33	4.33	4.33	4.33	4.39	4.33	4.33
-2.06	-3.44	-2.26	-2.38	-2.38	-3.44	-3.44	-2.38	-2.78	-3.83	-3.44	-3.83	-3.44	-2.38	-2.78
-2.38	-2.38	-2.38	-2.38	-3.83	-3.83	-3.83	-3.83	-3.83	-2.38	-2.38	-3.83	-3.44	-3.44	-2.38
4.33	4.33	4.33	4.33	4.33	4.33	4.33	4.33	4.33	4.33	4.33	4.33	4.33	4.33	4.33
4.31	4.31	4.31	4.31	4.31	4.31	4.31	4.31	4.31	4.31	4.31	4.31	4.31	4.31	4.31
-2.38	-2.38	-2.38	-2.38	-2.38	-2.38	-2.38	-2.38	-2.38	-2.38	-2.38	-2.38	-2.38	-2.38	-2.38
-7.11	-7.11	-7.11	-7.11	-7.11	-7.11	-7.11	-7.11	-7.11	-7.11	-7.11	-7.11	-7.11	-7.11	-7.11
